# Supplementary material for: Contribution of own food production to household dietary diversity and nutrient intake adequacy among refugee households in Palorinya, northwestern Uganda
Source: PLoS One. 2026 Mar 26;21(3):e0345810. doi: 10.1371/journal.pone.0345810 (PMC13020840; doi:10.1371/journal.pone.0345810)
Supplement: S1 File — (CSV) [file pone.0345810.s001.csv]

DateandtimeofInterview	Consent	HouseholdID	Whatisthenameofthehouseholdhead	Numberofpeoplelivinginthehouseho	Sexofthehouseholdhead	Ageofhouseholdhead	Maritalstatus	Occupationofthehouseholdhead	Educationlevelofthehouseholdhead	Householdsize	ReligiousAffliation	Householdheadparticipationinagri	Accesstoagriculturalland	Acresofagriculturallandofthehous	Numberofpeoplewhoearnincomefromy	AverageHouseholdIncomepermonthfr	estimatedamountspentbyyourhouseh	Mainsourceofincomeforthishouseho	kitchengarden	Householdrentinglandthisyearorin	Hectaresoflandrentedthisyearorin	Mostcommonwayinwhichthehousehold	Ifothersspecify	Distancefromthehousetothemarket	Pleasetellmeifthefollowingfoodsw	CEREALSANDGRAINS	Mainsourceoffood	ROOTSANDTUBERS	Mainsourceoffood_A	PULSES	Mainsourceoffood_B	NUTS	Mainsourceoffood_C	VEGETABLES	Mainsourceoffood_D	FRUITS	Mainsourceoffood_E	MEAT	Mainsourceoffood_F	FISH	Mainsourceoffood_G	EGGS	Mainsourceoffood_H	MILKANDMILKPRODUCTS	Mainsourceoffood_I	OILFATS	Mainsourceoffood_J	SUGARANDSWEETS	Mainsourceoffood_K
45050.41597222222	1	1	Logworo james	5	2	2	1	1	2	2	3	1	1	1	1	100000	80000	3	2	0		3		2		1	2	0		0		0		1	3	1	2	0		0		0		0		1	3	1
45050.46597222222	1	2	Juru Lilian korisuk	7	1	2	1	4	2	2	3	1	1	1	1	50000	50000	8	2	0		3		2		1	2	0		1	2	0		1	1	1	3	0		0		0		0		1	2	0
45050.48680555556	1	3	Josephine Auma	8	1	2	1	4	1	2	3	1	1	1	1	100000	100000	8	2	0		3		2		0		0		0		0		1	1	0		0		0		0		0		1	2	0
45050.50208333333	1	4	Janifer Ajua	3	1	2	1	4	0	1	1	1	1	1	1	70000	70000	8	2	0		3		2		1	2	0		0		0		1	1	1	1	0		0		0		0		0		0
45050.51597222222	1	5	Nyangoma Barbra	1	1	2	4	1	2	1	3	1	1	1	1	50000	50000	8	2	0		3		2		1	2	0		0		0		0		1	1	0		1	2	0		0		1	2	1	2
45050.52916666667	1	6	Rose kiden	5	1	2	1	4	0	2	3	1	1	1	1	70000	70000	8	2	0		3		2		1	2	0		0		0		1	1	1	1	0		0		0		0		1	2	0
45050.54722222222	1	7	Rose zacakaria	5	1	2	1	1	1	1	1	1	1	1	1	50000	30	8	2	0		3		2		1	2	0		0		0		1	1	1	1	0		0		0		0		1	2	0
45050.5625	1	8	Christine Achiro	9	1	3	1	1	0	2	1	1	1	1	1	150000	150000	8	2	0		3		2		0		1	2	0		0		1	1	0		0		0		0		0		1	2	0
45050.57708333333	1	9	Agnes Atim	6	1	3	1	1	2	2	1	1	1	1	1	80000	80000	8	2	1	.5	3		2		1	2	0		0		0		1	1	1	1	0		0		0		0		0		0
45050.59375	1	10	Grace onek	8	1	2	1	1	0	2	1	1	1	1	1	20000	20000	3	2	0		3		2		1	2	0		0		0		1	1	1	1	0		0		0		0		0		0
45050.60416666666	1	11	Night Achayo	8	1	4	1	1	0	2	1	1	1	1	1	120000	120000	8	2	0		3		2		1	2	0		0		1	2	1	1	1	1	0		0		0		0		0		0
45050.61388888889	1	12	Simon peter Aldo	8	2	4	1	1	0	2	1	1	1	1	1	100000	100000	8	2	0		3		2		1	2	0		0		0		1	1	1	1	0		0		0		0		0		0
45050.51527777778	1	13	Lodiong wilson	8	2	3	1	2	1	2	3	1	1	2	2	350000	150000	6	1	1	2	1		2		1	1	0		1	2	0		1	1	0		0		0		0		0		1	2	0
45050.55347222222	1	14	Kiden Joyce	5	1	2	3	4	1	2	3	1	1	2	1	30000	25000	1	1	1	.5	1		2		1	1	1	2	0		0		1	1	1	3	0		1	2	1	2	0		1	3	0
45050.6125	1	15	Yiga Franklin	4	2	2	1	4	0	1	1	1	1	1	1	40000	30000	3	1	1	.5	1		1		1	1	1	1	1	1	0		1	1	1	2	0		1	2	0		0		1	3	1	2
45050.62430555555	1	16	Lomeriga Alex	3	2	3	1	1	2	1	3	1	1	1	1	100000	70000	3	1	0		3		1		1	1	0		1	1	0		1	1	0		0		0		0		0		1	3	0
45050.67708333334	1	17	Diploma christine	5	1	2	1	1	1	2	3	1	1	2	1	280000	175000	3	1	1	1	1		2		1	1	1	2	0		1	2	0		1	2	0		1	2	0		0		1	2	1	2
45050.69375	1	18	Lomeriga michael	6	2	4	1	4	1	2	3	1	1	1	1	50000	40000	3	1	1	1	3		2		1	1	0		0		0		1	1	0		0		0		0		0		1	3	0
45050.71180555555	1	19	Dawa jane	3	1	3	2	1	2	1	2	1	1	1	1	70000	50000	5	1	1	1	1		1		1	1	1	2	1	3	1	2	1	1	1	2	1	2	0		1	2	0		1	3	1	1
45050.71597222222	1	20	Viola Aisha	4	1	2	1	4	2	1	3	1	1	1	1	20000	20000	3	1	1	.5	3		2		1	2	0		1	3	0		1	2	1	3	0		0		0		0		1	3	0
45050.725	1	21	Grace doru	7	1	4	2	1	1	2	3	1	1	1	1	20000	15000	3	1	1	.5	3		2		1	1	0		1	3	0		1	1	0		0		0		0		0		1	3	0
45050.73888888889	1	22	Gonda charles	7	2	4	1	2	2	2	3	1	1	1	1	40000	40000	3	1	0		1		1		1	1	0		1	2	0		1	1	0		0		0		0		0		1	1	0
45050.74652777778	1	23	Evans modi	10	2	3	1	1	0	2	3	1	1	1	1	50000	50000	3	1	0		3		2		1	1	0		1	3	0		1	1	0		0		0		0		0		1	3	0
45050.77152777778	1	24	Scovia puru	5	1	2	1	1	0	2	3	1	1	1	1	60000	45000	4	1	0		3		1		1	1	1	2	0		0		1	3	0		0		0		0		0		1	3	0
45050.39027777778	1	25	Wani Alex	4	2	3	1	3	2	1	3	1	1	2	1	300000	80000	5	1	1	1	3		2		1	3	0		1	3	0		1	1	1	1	0		0		0		0		1	3	1	2
45050.41388888889	1	26	Kumakech Gerald	4	2	3	1	2	3	1	3	1	1	1	1	600000	250000	6	1	1	.5	2		2		1	2	0		1	2	1	2	1	2	1	2	0		0		0		0		1	2	1	2
45050.43402777778	1	27	Ali Biga Alex	8	2	4	1	2	3	2	3	1	1	1	2	600000	240000	6	1	0		3		2		1	2	0		1	3	1	2	1	1	1	1	0		0		0		0		1	3	0
45050.45416666667	1	28	Donga Julius	8	2	3	1	5	0	2	3	1	1	1	2	270000	135000	3	1	1	1	3		2		1	3	0		1	3	1	1	1	1	0		0		0		0		0		1	3	0
45050.47638888889	1	29	Taban Joseph	6	2	2	1	4	0	2	3	1	1	1	2	450000	120000	3	1	1	1	3		2		1	3	0		1	3	0		1	1	1	1	0		1	2	0		0		1	3	1	2
45050.49513888889	1	30	Poni Esther	6	1	3	1	5	0	2	1	1	1	2	2	450000	105000	3	1	0		3		2		1	3	0		1	3	0		1	1	1	1	0		1	2	0		0		1	3	0
45050.51111111111	1	31	Yapuru Janefer	7	1	2	1	4	0	2	1	1	1	2	2	450000	135000	3	1	0		3		2		1	3	0		1	3	0		1	1	1	1	0		1	2	0		0		1	3	1	2
45050.52986111111	1	32	Leina Juan	10	1	3	1	4	0	2	3	1	1	1	1	350000	140000	3	1	1	1	3		2		1	3	0		1	3	0		1	1	0		0		0		0		0		1	3	0
45050.55763888889	1	33	Jackson Taban Stephen	11	2	4	1	5	1	3	1	1	1	2	3	900000	205000	3	1	0		3		2		1	3	0		1	3	0		1	1	1	1	0		1	2	0		0		1	3	1	2
45050.57638888889	1	34	Juan Betty	3	1	2	1	5	2	1	1	1	1	2	1	300000	60000	1	1	1	1	3		2		1	3	0		1	3	0		1	1	1	2	0		1	2	0		0		1	3	1	2
45050.58819444444	1	35	Boboya Peter	4	2	3	1	5	2	1	4	1	1	2	1	450000	90000	1	1	1	2	3		1		1	3	0		1	3	0		1	1	1	1	0		1	2	0		0		1	3	1	2
45050.59791666667	1	36	Pitia Albert	5	2	3	1	3	2	2	1	1	1	1	1	500000	100000	5	1	0		3		2		1	3	0		1	3	0		1	1	1	2	0		1	2	0		0		1	3	1	2
45050.60763888889	1	37	Poni Annet	4	1	2	1	4	0	1	1	1	1	1	1	200000	80000	3	1	0		3		2		1	3	0		1	3	0		1	1	1	1	0		0		0		0		1	3	1	2
45050.62083333333	1	38	Lubajo Kennedy	3	2	2	1	5	2	1	1	1	1	2	1	600000	70000	1	1	1	2	3		2		1	3	0		1	3	0		1	1	1	1	0		1	2	0		0		1	3	1	2
45050.62986111111	1	39	Lupai Samuel	6	2	3	1	4	0	2	3	1	1	2	1	350000	110000	3	1	0		3		2		1	3	0		1	3	0		1	1	1	1	0		1	2	0		0		1	3	0
45050.46597222222	1	40	Alice Juan lodu	4	1	4	3	5	1	1	6	1	1	1	1	15000	15000	3	1	0		1		2		1	1	0		0		0		1	1	0		0		0		0		0		1	3	1	3
45050.50277777778	1	41	Simon nyombe	3	2	2	1	1	2	1	1	1	1	1	1	0	60000	3	1	0		1		2		1	3	0		1	3	0		1	1	1	2	0		0		0		0		1	3	1	2
45050.51944444444	1	42	Scovia kiden	5	1	2	1	4	1	2	1	1	1	1	1	20000	150000	3	2	1	1	1		2		1	3	0		1	3	0		1	1	0		0		0		0		0		1	3	0
45050.54305555556	1	43	Lodi Robert	7	1	3	1	4	1	2	6	1	1	1	1	65000	62000	1	1	0		1		2		1	3	1	2	1	3	0		1	1	0		0		0		0		0		1	3	0
45050.56944444445	1	44	Modong Betty	4	1	2	1	4	0	1	6	1	1	1	1	5000	90000	3	2	0		1		2		1	3	0		1	3	0		0		1	1	0		0		0		0		1	3	1	2
45050.59166666667	1	45	Perina modong	10	1	3	1	4	0	2	6	1	1	1	1	100000	200000	3	2	1	1	1		2		1	2	0		0		0		1	2	0		0		0		0		0		1	3	1	2
45050.60694444444	1	46	Simon lodu	11	2	3	1	4	2	3	6	1	1	1	1	45000	20000	8	1	1	.5	3		2		1	2	0		0		0		1	1	1	1	0		0		0		0		1	3	0
45050.62638888889	1	47	Limio joyce	9	1	2	1	4	2	2	2	1	1	1	1	26000	80000	3	2	0		3		2		1	3	0		1	3	1	1	1	1	0		0		0		0		0		1	3	0
45050.64166666667	1	48	Kiden Josephine	4	1	2	1	4	2	1	3	1	1	1	1	10000	23000	3	1	0		3		2		1	3	0		1	3	0		1	1	0		0		0		0		0		1	3	0
45051.40277777778	1	49	Mary keji	7	1	3	3	4	1	2	6	1	1	1	1	10000	15000	8	1	0		3		2		1	2	0		1	3	0		1	1	0		0		0		0		0		1	3	0
45051.42361111111	1	50	Aaron kenyi	5	2	4	1	5	0	2	6	1	1	1	1	300000	70000	6	1	1	1	3		1		1	2	0		0		0		1	1	1	1	0		0		0		0		1	3	1	2
45051.44930555556	1	51	Jaal james	4	2	3	1	4	2	1	3	1	1	1	1	5000	50000	3	1	0		3		1		1	1	0		0		0		1	1	0		0		0		0		0		1	3	0
45051.47847222222	1	52	Jogo ester	9	1	2	1	1	1	2	6	1	1	1	1	15000	10000	8	1	0		3		2		1	2	0		0		0		1	1	0		0		0		0		0		1	3	0
45051.49652777778	1	53	Modi poni Betty	7	1	3	1	1	1	2	6	1	1	1	1	50000	40000	3	1	1	.5	3		2		1	2	0		0		0		1	3	0		0		0		0		0		1	3	0
45051.50972222222	1	54	Maring Ibrahim	9	2	3	1	1	2	2	3	1	1	1	1	80000	10000	3	1	1	1	1		2		1	1	0		1	3	0		1	1	0		0		0		0		0		1	3	1	2
45051.53055555555	1	55	Damba Edina	7	1	3	1	1	1	2	1	1	1	1	1	45000	20000	1	1	0		2		2		1	3	0		1	3	0		0		0		0		0		0		0		1	3	0
45051.54861111111	1	56	Sanya Emmanuel	7	2	3	1	5	2	2	5	1	1	1	1	20000	10000	3	1	1	.5	3		2		1	3	0		1	3	0		0		1	1	0		0		0		0		1	3	0
45051.56527777778	1	57	Dimaya taban	3	2	4	1	1	1	1	3	1	1	1	1	30000	20000	3	1	0		3		2		0		1	2	1	2	0		1	1	0		0		0		0		0		0		0
45051.59097222222	1	58	Poni Hellen	7	1	2	1	1	1	2	5	1	1	1	1	80000	100000	3	1	1	2	1		2		1	3	1	2	1	3	1	1	1	1	0		0		1	2	1	2	0		1	3	1	2
45051.62083333333	1	59	Christo Amin	11	2	4	1	1	3	3	1	1	1	1	1	130000	90000	3	1	0		1		2		1	2	0		1	3	0		1	1	0		0		0		0		1	1	1	3	1	2
45051.63680555556	1	60	Joyce pita	8	1	4	3	1	0	2	3	1	1	1	1	6000	5000	8	1	0		3		2		1	2	0		0		0		1	1	0		0		0		0		0		1	3	0
45051.65486111111	1	61	Kenyi Julius	3	1	2	1	1	2	1	6	1	1	1	1	50000	30000	3	1	1	1	3		2		1	3	0		1	3	0		1	2	1	2	0		0		0		0		1	3	0
45051.66666666666	1	62	Poni Robinah	10	1	2	1	1	1	2	6	1	1	1	1	8000	8000	3	1	1	1	3		2		0		1	2	0		0		1	1	0		0		0		0		0		1	3	0
45051.68263888889	1	63	Juru ester	4	1	3	4	1	1	1	6	1	1	1	1	102000	30000	7	1	1	.5	2		1		1	2	0		1	1	0		1	1	1	2	0		0		0		0		1	2	0
45051.7	1	64	Poni Harriet	5	1	2	1	1	1	2	4	1	1	1	1	30000	50000	8	1	0		3		1		1	3	1	2	0		0		1	1	1	2	0		0		0		0		1	3	1	2
45051.40625	1	65	Lomundu Abau Lilly	5	1	3	1	4	2	2	3	1	1	2	2	600000	120000	5	1	0		3		2		1	2	0		1	3	0		1	1	1	2	0		0		0		0		1	3	1	2
45051.42638888889	1	66	Jane poni	8	1	3	1	5	1	2	1	1	1	2	1	550000	135000	6	1	1	1	3		2		1	3	1	1	1	2	1	1	1	1	1	2	0		0		0		0		1	3	1	2
45051.50833333333	1	67	Kiden Jane Daniel	5	1	4	1	3	0	2	4	1	1	1	1	300000	100000	5	1	0		3		2		1	3	0		1	3	0		1	1	1	1	0		0		0		0		1	3	0
45051.52708333333	1	68	Juan Robina Wani	6	1	3	5	4	0	2	3	1	1	1	1	180000	60000	8	1	0		3		2		1	3	0		1	3	1	2	1	1	1	1	0		0		0		0		1	3	0
45051.54027777778	1	69	Zaida Juru	6	1	2	1	4	0	2	2	1	1	1	1	300000	70000	3	1	0		3		2		1	3	0		1	3	0		1	1	1	1	0		0		0		0		1	3	0
45051.55555555555	1	70	Alphacio kulang	9	2	3	1	5	0	2	1	1	1	1	1	270000	90000	4	1	1	.5	3		2		1	3	0		1	3	0		1	1	1	1	0		0		0		0		1	3	0
45051.57708333333	1	71	Avista Apai	4	1	4	1	4	0	1	3	1	1	1	1	150000	40000	3	1	1	.5	3		2		1	1	0		1	3	0		1	1	1	2	0		0		0		0		1	3	1	2
45051.59236111111	1	72	Betty Basa	8	1	3	1	4	0	2	4	1	1	1	1	450000	150000	5	1	1	.5	3		2		1	3	0		1	3	0		1	1	1	1	0		0		0		0		1	3	0
45051.61180555556	1	73	Rose Ibe	7	1	2	1	4	0	2	4	1	1	1	2	300000	105000	3	1	1	.2	3		2		1	2	0		0		0		1	1	0		0		0		0		0		1	3	0
45051.63472222222	1	74	Joseph sai	1	2	1	4	4	0	1	4	1	1	1	1	50000	25000	3	1	0		3		2		1	3	0		0		0		1	1	0		0		0		0		0		1	3	0
45051.64166666667	1	75	Yobu Viola	3	1	2	1	3	0	1	3	1	1	1	1	300000	60000	5	1	0		3		2		1	3	0		0		1	1	1	2	0		0		0		0		0		0		1	2
45051.65902777778	1	76	Alice Yangi	11	1	3	2	5	1	1	3	1	1	2	1	200000	45000	3	1	1	.5	3		2		1	2	0		1	3	1	2	1	2	1	1	0		0		0		0		0		1	2
45051.67847222222	1	77	Kiden viola	6	1	2	2	3	1	2	3	1	1	1	1	300000	105000	5	1	0		3		2		1	3	0		1	3	0		1	1	1	1	0		0		0		0		1	3	0
45051.69722222222	1	78	Poni Annet	5	1	2	1	4	0	2	4	1	1	1	1	210000	75000	3	1	0		3		2		1	3	0		1	3	0		0		0		0		0		0		0		1	3	0
45051.70972222222	1	79	Wani Martin	4	2	2	4	4	1	1	1	1	1	1	1	300000	90000	3	1	0		3		2		1	3	0		1	3	0		0		1	1	0		0		0		0		1	3	0
45051.39791666667	1	80	Keji scovia	6	1	2	1	1	1	2	3	1	1	2	1	45000	30000	3	1	1	.2	3		1		1	1	0		1	3	0		1	1	0		0		0		0		0		1	1	0
45051.41388888889	1	81	Ayot christine	10	1	4	1	1	1	2	1	1	1	1	1	200000	145000	6	1	1	.2	3		1		1	1	0		1	3	1	1	1	1	0		0		0		0		0		1	3	0
45051.43541666667	1	82	Scovia yeye	3	1	2	1	1	1	1	3	1	1	1	1	50000	40000	3	1	1	.2	1		1		1	2	0		1	2	0		1	1	0		0		0		0		0		1	3	0
45051.44652777778	1	83	Francis loku	7	2	4	1	1	1	2	4	1	1	1	1	60000	50000	3	1	1	.2	3		1		1	1	0		1	3	0		1	1	0		0		0		0		0		1	3	0
45051.48958333334	1	84	Pita Lilly	6	1	3	1	1	2	2	3	1	1	1	1	60000	50000	5	1	1	.1	1		1		1	1	1	2	1	3	0		1	1	0		0		0		0		0		1	3	0
45051.47013888889	1	85	STIMA MONICA	3	1	2	3	1	2	1	3	1	1	1	1	150000	30000	6	1	1	.2	1		1		1	2	0		0		0		1	2	0		0		0		0		0		1	3	0
45051.48958333334	1	86	Samuel sobe	6	2	2	1	1	2	2	3	1	2		1	10000	20000	3	1	0		1		1		1	3	0		0		0		1	1	0		0		1	2	0		0		1	3	0
45051.50555555556	1	87	Duku julius	7	2	2	1	1	2	2	3	1	1	1	1	50000	30000	3	1	0		3		1		1	3	0		0		0		1	2	0		0		0		0		0		1	3	0
45051.56805555556	1	88	Mary Tumalu	6	1	4	1	1	1	2	3	1	1	1	1	80000	70000	3	1	1	.2	3		1		1	3	0		0		0		1	3	0		0		0		0		0		0		0
45051.58194444444	1	89	Juan jane	5	1	4	2	1	0	2	1	1	1	1	1	10000	10000	3	1	0		3		1		0		0		0		0		1	1	0		0		0		0		0		1	3	0
45051.59583333333	1	90	Immaculate seida	4	1	3	1	1	2	2	2	1	1	1	1	70000	50000	5	1	0		1		1		1	1	1	2	1	1	1	2	0		0		1	2	0		0		0		1	2	1	2
45051.60555555556	1	91	Joyce kiden	11	1	4	5	1	0	3	3	1	2		1	90000	75000	3	1	0		3		1		1	3	0		0		0		1	2	0		0		0		0		0		1	1	0
45051.61736111111	1	92	Jennifer modong	2	1	4	5	1	0	1	3	1	2		1	5000	5000	8	1	0		3		1		1	3	0		0		0		1	1	0		0		0		0		0		1	3	0
45051.62152777778	1	93	Mary nyemon	10	1	3	1	1	1	2	3	1	2		1	30000	30000	4	1	0		3		1		1	3	0		0		0		1	1	0		0		0		0		0		1	3	0
45051.63402777778	1	94	Faibe duku	10	1	3	1	1	1	2	3	1	2		1	60000	60000	3	1	0		3		1		1	2	0		0		0		1	2	0		0		1	2	0		0		1	1	0
45051.64722222222	1	95	Modong mary	8	1	3	1	1	0	2	3	1	1	1	1	50000	31000	3	1	0		3		1		1	3	0		1	3	0		1	1	0		0		0		0		0		1	1	0
45051.66458333333	1	96	Gideon gudi	5	2	4	1	1	0	2	3	1	1	1	1	250000	200000	3	1	1	.4	3		1		1	3	0		1	3	0		1	2	0		0		0		0		0		1	3	0
45051.67569444444	1	97	Lilian kaku	5	1	3	1	1	0	2	3	1	2		1	15000	15000	8	1	0		3		1		1	3	0		1	3	0		0		0		0		0		0		0		1	3	0
45051.68263888889	1	98	Doru	2	1	2	2	1	1	1	1	1	2		1	20000	15000	8	1	0		3		1		1	3	1	2	1	3	0		0		0		0		0		0		0		1	3	0
45051.68611111111	1	99	Mary yide	3	1	2	1	1	0	1	3	1	1	1	1	30000	30000	8	1	0		3		1		1	3	0		0		0		1	2	0		0		1	2	0		0		1	3	0
45051.38125	1	100	Poni annet	6	1	2	1	4	1	2	3	1	1	2	2	10000	8	3	1	1	.4	1		1		1	1	1	2	0		0		1	2	0		0		0		0		0		1	2	1	2
45051.44444444445	1	101	Josephine Atoo	8	1	3	5	4	0	2	3	1	1	1	2	100000	100000	8	2	0		3		1		1	2	0		0		0		1	2	1	1	0		0		0		0		0		0
45051.4625	1	102	Grace Akude	8	1	3	5	1	0	2	1	1	1	1	1	50000	50000	8	2	0		3		1		1	2	0		0		0		1	1	1	1	0		0		0		0		0		0
45051.47986111111	1	103	Akong Rose	6	1	2	1	1	1	2	3	1	1	1	1	100000	100000	8	2	0		3		1		1	2	1	2	0		0		1	1	1	1	0		0		0		0		1	2	0
45051.49305555555	1	104	Grace miniala	4	2	2	1	2	3	1	1	1	1	2	1	100000	100000	5	2	1	.5	3		1		1	2	0		1	2	0		1	2	1	2	0		0		0		0		1	2	0
45051.50486111111	1	105	Marry Ama	7	1	3	1	1	1	2	1	1	1	1	1	15000	15000	8	2	0		3		1		1	2	0		0		0		1	1	1	1	0		0		0		0		0		0
45051.51805555556	1	106	Rose Gamba	4	1	2	1	4	0	1	1	1	1	1	1	30000	30000	3	2	0		3		1		1	2	0		0		0		1	1	1	1	0		0		0		0		1	2	0
45051.52708333333	1	107	Norah nyoka	5	1	3	5	4	1	2	3	1	1	1	1	75000	75000	4	2	0		3		1		1	2	0		0		0		0		1	1	0		1	2	0		0		1	2	0
45051.54236111111	1	108	Betty Adare	5	1	3	2	4	0	2	1	1	1	1	1	90000	90000	4	2	0		3		1		1	2	0		0		0		1	1	1	1	0		0		0		0		1	2	0
45051.55208333334	1	109	Janet saima	4	1	3	1	4	1	1	1	1	1	1	1	25000	25000	8	2	0		3		1		1	2	0		0		0		1	1	1	1	0		0		0		0		1	2	0
45051.56180555555	1	110	Hayat Regina	3	1	4	5	4	0	1	1	1	1	1	1	20000	20000	2	2	0		3		2		1	2	0		0		0		1	1	1	1	0		0		0		0		0		0
45051.57361111111	1	111	Kuyunge rose	7	1	2	1	4	1	2	3	1	1	1	1	50000	50000	3	2	0		3		2		1	3	0		1	3	0		1	2	1	1	0		0		0		0		1	2	0
45051.58402777778	1	112	Wori justine	6	2	4	1	5	2	2	1	1	1	1	1	40000	40000	1	2	1	.5	3		2		1	2	0		0		0		1	1	1	1	0		0		0		0		0		0
45052.46944444445	1	113	Kiden Betty	7	1	2	1	1	1	2	6	0	2		1	25000	50000	8	1	0		3		1		1	2	0		1	2	0		0		0		0		0		0		0		1	2	0
45052.48263888889	1	114	Dina Poni	6	1	3	1	4	1	2	6	1	2		1	50000	20000	8	1	1	1	3		1		1	2	0		0		0		1	2	0		0		0		0		0		1	2	0
45052.49722222222	1	115	Susan Poni	9	1	2	1	4	1	2	6	0	2		1	100000	90000	5	2	0		3		1		1	2	0		1	2	0		1	2	0		0		0		0		0		1	2	0
45052.5125	1	116	Janet Kiden	4	1	4	3	1	0	1	6	0	2		1	300000	100000	5	1	0		3		1		1	2	0		1	2	0		0		1	2	0		0		0		0		1	2	0
45052.52222222222	1	117	Rose Kabang	2	2	4	3	1	0	1	6	1	2		1	0	0	3	1	0		3		1		1	1	0		0		0		1	1	1	1	0		0		0		0		0		0
45052.53194444445	1	118	Mary Amos	7	1	4	5	1	3	2	3	1	1	1	1	25000	20000	8	1	1	.5	3		1		1	3	0		1	3	0		0		1	2	0		0		0		0		1	3	0
45052.54375	1	119	Puru Mary	6	1	3	1	5	1	2	6	1	1	1	1	40000	20000	8	1	1	.5	3		1		1	2	0		0		0		1	1	1	2	0		0		0		0		1	3	1	2
45052.46875	1	120	Agnes gune	4	1	3	5	1	0	1	3	1	1	1	1	20000	20000	5	1	1	1	1		2		1	1	0		1	1	0		0		0		0		0		0		0		0		1	2
45052.47986111111	1	121	Hisbon Alex	4	1	3	1	1	0	1	3	1	1	1	1	20000	20000	1	1	1	1	1		2		1	1	1	1	1	3	0		0		0		0		0		0		0		1	3	0
45052.48819444444	1	122	Silivia abe	2	1	3	1	1	0	1	3	1	1	1	1	1	15000	1	1	1	1	1		1		1	1	0		1	3	0		1	2	0		0		0		0		0		1	3	0
45052.49722222222	1	123	Margret modong	9	2	3	5	1	0	1	3	1	1	1	1	10000	10000	1	1	1	1	1		2		1	1	1	1	1	3	0		0		0		0		0		0		0		1	3	0
45052.50833333333	1	124	Betty juru wani	6	1	3	1	1	0	2	3	1	2		1	1	12000	1	1	0		1		1		1	1	1	1	0		0		1	2	0		0		0		0		0		1	3	0
45052.51736111111	1	125	Betty kiden	2	1	3	5	1	0	1	1	1	2		1	10000	10000	8	1	0		1		1		1	3	1	1	1	3	0		0		0		0		0		0		0		1	3	0
45052.52708333333	1	126	Jokudu Florence	3	1	4	5	1	0	1	3	1	2		1	30000	30000	1	1	0		1		1		1	1	0		0		0		1	2	0		0		0		0		0		1	3	0
45052.53472222222	1	127	Louis yeno	2	1	3	5	1	0	1	3	1	1	1	1	30000	30000	1	1	1	1	1		1		1	3	1	1	1	3	0		1	2	0		0		0		0		0		1	3	0
45052.54097222222	1	128	Gama Alfred	1	2	3	1	2	3	1	1	1	1	1	1	1	30000	6	1	1	1	1		2		1	1	1	2	1	3	0		1	1	0		0		0		1	2	1	2	1	3	1	2
45052.35277777778	1	129	Rita yeno	2	1	4	5	1	0	1	1	1	1	1	1	10000	10000	8	1	0		1		1		1	1	1	2	0		1	2	1	2	1	2	0		0		0		0		0		1	2
45052.37013888889	1	130	Cilina marsuk	4	1	4	1	1	0	2	1	1	1	2	1	50000	40000	1	1	1	1	1		1		1	3	0		1	2	1	2	1	2	0		0		0		0		0		1	3	0
45052.43333333333	1	131	Betty yangi	7	1	4	1	1	0	2	3	1	1	1	1	20000	20000	3	1	0		1		1		1	1	0		1	3	0		1	2	0		0		0		0		0		0		0
45052.45694444444	1	132	Kwaji oliva	5	2	4	1	2	2	2	1	1	1	1	1	1	100000	5	1	1	1	1		1		1	1	0		1	3	0		1	2	0		0		0		0		0		1	3	0
45052.55208333334	1	133	Ide Rose	6	1	3	1	1	2	2	3	0	2		1	30000	40000	8	1	0		3		1		1	3	0		1	3	0		0		0		0		0		0		0		1	2	0
45052.33194444444	1	134	Modong flora	5	1	3	1	1	0	2	1	1	1	1	1	40000	40000	3	1	1	.2	1		2		1	1	0		1	2	0		0		0		0		0		0		0		1	3	0
45052.34166666667	1	135	Victoria kiden	2	1	3	1	1	0	1	1	1	1	1	2	200000	70000	5	1	1	.2	1		2		1	2	1	2	0		0		1	1	0		0		1	2	0		0		1	3	0
45052.36458333334	1	136	Mori john	8	2	4	1	1	1	2	3	1	1	1	2	250000	170000	6	1	1	.2	2		1		1	2	0		1	2	0		1	2	0		0		1	2	0		0		1	3	0
45052.41180555556	1	137	Nyolija james	16	2	4	1	1	2	2	3	1	1	2	1	200000	150000	5	1	1	.4	1		1		1	1	1	2	0		1	1	1	1	0		1	2	0		0		0		1	3	0
45052.42638888889	1	138	Asara	9	1	3	1	1	2	2	3	1	1	2	1	200000	150000	5	1	1	.6	1		1		1	3	0		0		0		1	2	0		0		0		0		0		1	2	1	1
45052.43958333333	1	139	Duku	4	2	3	1	1	1	1	3	1	1	1	1	3	60000	2	1	0		1		1		1	1	0		1	1	0		1	1	1	1	0		1	2	1	1	0		1	3	0
45052.45208333333	1	140	Keji hellen	7	1	2	1	1	1	2	3	1	1	1	1	150000	120000	5	1	0		2		1		1	3	0		0		0		1	3	0		0		1	2	0		0		1	2	0
45052.46875	1	141	Regina Juan	7	1	3	1	1	1	2	3	1	1	1	1	200000	100000	5	1	0		1		1		1	3	0		1	3	0		0		0		0		0		0		0		1	3	0
45052.47986111111	1	142	Rose yangi	6	1	3	1	1	0	2	3	1	2		1	30000	20000	3	1	0		1		1		1	3	0		0		0		1	3	0		0		0		0		0		1	3	0
45052.49166666667	1	143	Sara kiden	4	1	2	2	1	0	1	3	1	2		1	10000	8000	3	1	0		3		1		1	3	0		1	3	0		0		0		0		0		0		0		1	3	0
45052.50416666667	1	144	Sunday safina	2	1	2	1	1	0	1	3	1	1	1	1	25000	20000	3	1	0		3		1		1	3	0		0		0		1	2	0		0		0		0		0		1	3	0
45052.51458333333	1	145	Juan Dinah	7	1	4	2	1	0	2	3	1	2		1	36000	36000	3	1	0		3		1		1	3	0		0		0		1	1	0		0		0		0		0		1	3	0
45052.52777777778	1	146	Joyce nyarisuk	5	1	4	5	1	0	2	1	1	1	1	1	0	5000	8	1	0		3		1		1	3	0		0		0		1	3	0		0		0		0		0		1	3	0
45052.56944444445	1	147	Kiden Scovia	3	1	2	1	1	1	1	6	1	2		1	60000	50000	8	1	0		3		1		1	3	0		0		0		1	1	0		0		0		0		0		1	3	0
45052.58125	1	148	Christine dopaya	9	1	3	1	1	2	2	3	1	1	1	1	200000	120000	5	1	0		3		1		1	3	0		1	3	0		1	1	1	1	0		0		0		0		1	3	0
45052.59166666667	1	149	Rose Gune	7	1	2	1	1	1	2	6	1	2		1	100000	50000	5	1	1	1	3		1		1	3	0		1	3	0		0		1	2	0		0		0		0		1	3	0
45052.60486111111	1	150	Patricia Yangi	7	1	2	1	3	1	2	2	1	1	1	1	50000	45000	5	1	1	.5	3		1		1	2	0		1	2	0		0		0		0		0		0		0		1	3	0
45052.61597222222	1	151	Bladina juru	2	1	4	3	1	0	1	6	1	2		1	100000	100000	8	1	0		3		1		1	2	0		1	3	0		0		0		0		0		0		0		1	3	0
45052.62361111111	1	152	Celina yangi	1	1	4	5	1	0	1	1	1	2		1	50000	50000	3	1	0		3		1		1	2	0		0		0		1	1	0		0		0		0		0		1	2	0
45052.63263888889	1	153	Poni Betty	5	1	2	1	1	1	2	6	1	2		1	200000	200000	5	1	0		3		1		1	2	0		0		0		1	2	0		0		0		0		0		0		0
45052.64375	1	154	Scovia kojo	6	1	2	1	3	1	2	6	0	2		1	85000	60000	4	1	0		3		1		1	2	0		0		0		1	2	1	2	0		0		0		0		1	2	0
45052.65416666667	1	155	Celina Aba	1	1	4	5	1	0	1	6	0	2		1	0	0	8	1	0		3		1		1	3	0		0		0		1	1	0		0		0		0		0		0		0
45052.65833333333	1	156	Magret poni	1	1	4	5	1	0	1	6	0	2		1	0	0	8	1	0		3		1		1	3	0		0		0		1	1	0		0		0		0		0		0		0
45052.66666666666	1	157	Esther kuyunge	11	1	3	1	1	0	3	6	1	2		1	10000	93000	8	1	0		3		1		1	3	0		1	2	0		0		0		0		0		0		0		1	3	0
45052.67847222222	1	158	Cecilia Diko	4	1	3	1	4	2	1	6	1	2		1	40000	35000	8	1	0		3		1		1	2	0		0		0		1	1	1	2	0		0		0		0		1	2	0
45052.68819444445	1	159	Kiden joyce	5	1	2	1	5	1	2	6	1	2		1	110000	90000	8	1	1	1	3		1		1	2	0		0		0		1	2	0		0		0		0		0		0		0
45052.38194444445	1	160	Lomank Beatrice	7	1	2	1	1	1	2	4	1	1	1	1	20000	20000	3	1	0		3		1		1	3	0		0		0		1	1	0		0		0		0		0		1	3	0
45052.39444444444	1	161	James ludiing	10	2	3	1	1	2	2	6	1	1	1	1	10000	6000	8	1	1	.5	3		1		1	2	0		0		1	2	1	1	0		0		0		0		0		1	3	0
45052.41319444445	1	162	Lipo Francis	15	2	2	1	1	2	3	6	1	1	1	1	120000	90000	5	1	1	.5	1		1		1	3	0		1	2	0		0		0		0		0		0		0		1	1	1	2
45052.42777777778	1	163	Juan Harriet	5	1	2	1	1	1	2	6	1	1	1	1	100000	50000	5	1	1	1	3		2		1	2	0		0		0		1	2	0		0		0		0		0		1	3	0
45052.44305555556	1	164	Konga Harriet	8	1	3	1	3	2	2	3	1	1	1	1	5000	60000	5	1	1	.5	3		2		1	2	0		1	2	0		0		0		0		0		0		0		1	3	1	2
45052.45416666667	1	165	Flora kujang	5	1	3	1	3	2	2	3	1	1	1	1	200000	150000	3	1	1	.5	1		2		1	1	1	2	0		1	1	1	2	0		0		0		0		0		1	2	1	2
45052.46736111111	1	166	Yobu Celina	8	1	3	1	1	0	2	6	1	1	1	1	50000	40000	3	1	0		3		2		1	2	0		0		1	2	1	1	0		0		0		0		0		0		0
45052.48333333333	1	167	Susan yobu	10	1	3	4	1	1	2	6	1	1	1	1	10000	10000	8	1	1	.5	3		2		1	3	0		0		0		1	1	0		0		0		0		0		1	3	0
45052.49930555555	1	168	Perez pita	9	1	4	1	1	1	2	5	1	1	1	1	6000	6000	8	2	0		3		2		1	3	0		0		0		1	1	0		0		0		0		0		1	3	0
45052.51458333333	1	169	Susan Juan Amos	6	1	2	1	3	2	2	5	1	1	1	1	62000	50000	5	1	1	1	1		2		1	1	0		1	3	0		1	1	1	1	0		0		0		0		1	3	0
45052.53125	1	170	Mule Samuel	1	2	3	2	3	2	1	6	1	1	1	1	95000	80000	5	1	1	.5	2		2		1	2	0		1	2	0		1	1	1	3	0		0		0		0		0		0
45052.54375	1	171	Betty yangi	9	1	3	1	1	2	2	5	1	1	1	1	300000	285000	3	1	0		2		2		1	2	1	2	1	3	0		1	1	0		0		0		0		0		1	3	0
45052.5625	1	172	Emelida songe	10	1	4	1	1	0	2	5	1	1	1	1	165000	150000	8	1	0		2		2		1	2	0		0		0		1	1	0		0		0		0		0		1	3	0
45052.575	1	173	Mawa Felix	7	2	3	1	1	1	2	4	1	1	1	1	150000	150000	3	1	0		2		2		0		1	2	1	3	0		1	1	0		0		0		0		0		1	3	0
45052.58888888889	1	174	Regina poni yona	7	1	3	3	1	0	2	6	1	1	1	1	100000	10000	3	1	1	.5	3		2		1	2	0		0		0		1	2	0		0		0		0		0		0		0
45052.60416666666	1	175	Regina kiden	7	1	3	1	1	0	2	3	1	1	1	1	45000	40000	1	2	0		3		1		1	2	0		1	3	0		0		0		0		0		0		0		1	2	0
45052.62222222222	1	176	Dina poni	4	1	2	4	1	1	1	5	1	1	1	1	150000	100000	8	1	0		2		1		1	2	0		0		0		1	1	0		0		0		0		0		0		0
45052.63333333333	1	177	Regina poni	4	1	3	4	1	0	1	5	1	1	1	1	100000	150000	3	2	0		3		1		1	2	0		0		0		1	1	0		0		0		0		0		1	3	0
45052.64652777778	1	178	Scovia pita	8	1	4	1	4	2	2	4	1	1	1	1	240000	200000	3	1	1	.5	2		1		1	2	0		1	2	1	2	1	1	1	2	0		0		0		0		0		0
45052.65833333333	1	179	Modong viola	9	1	2	1	1	1	2	3	1	1	1	1	78000	70000	3	1	0		3		1		1	3	0		1	3	0		1	1	0		0		0		0		0		1	3	0
45052.69930555556	1	180	Rose yobu	7	1	3	1	1	0	2	6	1	2		1	60000	50000	8	1	1	.5	3		1		1	2	0		0		0		1	2	1	2	0		0		0		0		1	2	0
45052.70902777778	1	181	Annet jogo	7	1	3	1	1	0	2	1	1	2		1	200000	200000	5	1	1	1	3		1		1	2	0		0		0		1	2	1	2	0		0		0		0		1	2	0
45052.71944444445	1	182	Cecilia kiden	2	1	4	2	1	0	1	6	1	2		1	50000	45000	8	1	1	.5	3		1		1	2	0		0		0		1	2	1	2	0		0		0		0		0		0
45052.72847222222	1	183	Kuyang Mary	1	1	4	5	1	0	1	6	0	2		1	23000	23000	8	2	0		3		1		1	3	0		0		0		1	2	0		0		0		0		0		0		0
45052.7375	1	184	Modong Esther	7	1	2	4	1	1	2	6	1	2		1	60000	50000	8	1	0		3		1		1	2	0		1	2	0		0		0		0		0		0		0		1	2	0
45052.74444444444	1	185	Jansuk jackson	10	2	4	1	3	1	2	6	1	1	1	1	50000	48000	3	1	1	.5	3		1		1	2	0		1	3	0		1	2	1	2	0		0		0		0		1	3	0
45052.75277777778	1	186	Margret juan	4	1	4	5	1	1	1	6	0	2		1	40000	30000	8	1	0		3		1		1	2	0		0		0		1	2	0		0		0		0		0		0		0
45052.76041666666	1	187	Agnes laki	1	1	3	5	1	0	1	6	1	1	1	1	40000	20000	8	1	1	.2	3		1		1	2	0		0		0		1	2	0		0		0		0		0		1	2	0
45052.33819444444	1	188	Poni Gloria	3	1	2	1	3	1	1	3	1	1	1	1	400000	60000	5	1	0		3		2		1	3	0		1	3	0		1	1	1	2	0		0		0		0		1	3	1	2
45052.34722222222	1	189	Kenyi Rasul	5	2	3	1	4	1	2	2	1	1	1	1	280000	90000	3	1	0		3		2		1	3	0		1	3	0		1	1	0		0		0		0		0		1	3	0
45052.35694444444	1	190	Pita Alice woja	5	1	2	1	5	1	2	1	1	1	2	1	600000	100000	5	1	1	.5	3		2		1	3	0		1	3	0		1	1	1	2	0		1	2	0		0		1	3	1	2
45052.36944444444	1	191	Kaka Florence	6	1	3	1	4	0	2	1	1	1	1	1	300000	90000	3	1	1	.5	3		2		1	3	0		1	3	0		1	3	1	1	0		0		0		0		1	3	0
45052.38958333333	1	192	Pita Grace	3	1	2	1	4	0	1	1	1	1	1	1	250000	60000	3	1	0		3		2		1	3	0		1	3	0		1	1	0		0		0		0		0		1	3	1	2
45052.4	1	193	Jansuk Patrick	5	2	3	1	4	2	2	1	1	1	2	1	450000	100000	5	1	1	.5	3		2		1	3	0		1	3	1	2	1	1	0		0		0		0		0		1	3	1	2
45052.41041666667	1	194	Celina wude	4	1	3	2	4	0	1	1	1	1	1	1	200000	70000	4	1	0		3		2		1	3	0		1	3	0		1	1	0		0		0		0		0		1	3	0
45052.42708333334	1	195	Yide Betty	2	1	2	2	3	1	1	1	1	1	1	1	200000	40000	5	1	0		3		2		1	3	0		1	3	1	2	1	1	1	2	0		0		0		0		1	3	1	2
45052.73263888889	1	196	Guo Sylvia	3	1	2	1	4	0	1	1	1	1	1	1	250000	60000	4	1	0		3		2		1	3	0		1	3	0		1	1	0		0		0		0		0		1	3	0
45052.74027777778	1	197	Loka Philip	6	2	3	1	4	0	2	1	1	1	2	1	350000	80000	3	1	1	.5	3		2		1	3	0		1	3	0		1	1	0		0		0		0		0		1	3	0
45052.75625	1	198	Kokole Maurice	6	2	3	1	4	0	2	1	1	1	2	1	450000	100000	3	1	1	.5	3		2		1	3	0		1	3	0		1	1	0		0		0		0		0		1	3	0
45052.76458333333	1	199	Agabi Gabriel	6	2	3	1	5	0	2	3	1	1	2	1	500000	105000	3	1	1	.5	3		2		1	3	0		1	3	0		1	1	1	1	0		0		0		0		1	3	0
45052.77430555555	1	200	Charles Lubajo	5	2	3	1	4	2	2	3	1	1	2	1	300000	90000	3	1	1	.5	3		2		1	3	0		1	3	0		1	1	0		0		0		0		0		1	3	0
45052.36736111111	1	201	Jesca juan	8	1	4	5	4	0	2	1	1	1	1	1	10000	10000	8	2	0		3		2		1	2	0		0		0		1	1	1	1	0		0		0		0		0		0
45052.38194444445	1	202	Hellen Aloko	3	1	3	5	4	0	1	1	1	1	1	1	20000	20000	8	2	0		3		2		1	2	0		0		0		1	1	1	1	0		0		0		0		0		0
45052.39444444444	1	203	Sidolo okenyi	8	2	4	1	4	1	2	1	1	1	1	1	50000	50000	2	2	0		3		2		1	2	0		0		0		1	1	1	1	0		0		0		0		0		0
45052.40625	1	204	Esther Apongo	5	1	3	1	4	0	2	1	1	1	1	1	10000	10000	8	2	0		3		2		1	2	0		0		0		1	1	1	1	0		0		0		0		0		0
45052.41597222222	1	205	Ochiti Alex	5	2	4	1	4	1	2	1	1	1	1	1	40000	40000	8	2	0		3		2		1	2	0		0		0		1	1	1	1	0		0		0		0		0		0
45052.42986111111	1	206	Grace Aya	2	2	4	1	4	0	2	1	1	1	1	1	5000	5000	8	2	0		3		2		1	3	0		0		0		1	1	1	1	0		0		0		0		0		0
45052.43888888889	1	207	Achan winie	6	2	3	1	2	1	2	3	1	1	1	1	150000	100000	6	2	0		3		2		1	2	0		0		0		1	1	1	1	0		1	2	0		0		1	2	0
45052.45347222222	1	208	Alex moruga	3	2	4	1	1	0	1	3	1	1	1	1	20000	20000	3	2	0		3		2		1	2	0		0		0		1	1	1	1	0		0		0		0		0		0
45052.4625	1	209	Marry saima	6	1	3	5	4	1	2	3	1	1	1	1	50000	50000	5	2	0		3		2		1	2	0		0		0		1	2	1	1	0		0		0		0		1	2	0
45052.47222222222	1	210	Isaac lodule	5	2	3	1	1	1	2	1	1	1	1	1	40000	40000	8	2	0		3		2		1	2	0		0		0		1	1	1	1	0		0		0		0		0		0
45052.48333333333	1	211	Jackson molodo	6	2	3	1	4	1	2	1	1	1	1	1	20000	15000	3	2	0		3		2		1	2	0		0		0		1	1	1	1	0		0		0		0		1	2	0
45052.49305555555	1	212	Viola sunday	7	2	4	1	4	1	2	1	1	1	1	1	50000	50000	8	2	0		3		2		1	2	0		0		0		1	1	1	1	0		0		0		0		0		0
45052.51041666666	1	213	Moga john	3	2	3	1	4	1	1	3	1	1	1	1	40000	35000	3	2	0		3		2		1	3	0		1	3	0		1	1	1	1	0		0		0		0		0		0
45052.51666666667	1	214	Konga irene	2	2	3	1	4	1	1	3	1	1	1	1	60000	40000	3	2	0		3		2		1	3	0		1	3	0		1	1	1	1	0		0		0		0		1	3	0
45053.41111111111	1	215	Juan Esther	7	1	3	1	1	0	2	1	1	1	2	1	80000	50000	8	1	1	1	3		1		1	2	0		0		0		1	2	1	3	0		0		0		0		1	2	1	2
45053.41736111111	1	216	Esther modong	7	1	3	1	1	1	2	6	1	1	2	1	60000	56000	8	1	1	1	3		1		1	2	0		0		0		1	2	1	2	0		0		0		0		1	2	0
45053.42708333334	1	217	Betty jokudu	6	1	3	1	1	1	2	6	1	1	1	1	50000	50000	8	1	1	.5	3		1		1	2	0		0		0		1	2	1	2	0		0		0		0		1	2	1	2
45053.43611111111	1	218	Enike kabang	2	1	4	1	1	0	1	1	0	2		1	0	0	8	1	0		3		1		1	3	0		0		0		1	1	0		0		0		0		0		0		0
45053.44097222222	1	219	Give silivian	6	1	2	1	1	1	2	6	1	1	1	1	96000	50000	5	1	1	.5	3		1		1	2	0		0		0		1	1	1	3	0		0		0		0		0		0
45053.45069444444	1	220	Kiden evaline	9	1	2	1	1	1	2	6	1	1	2	2	90000	40000	5	1	1	1	3		1		1	2	0		0		0		1	2	1	2	0		0		0		0		1	2	1	2
45053.46597222222	1	221	C	9	1	4	5	1	0	2	6	1	2		1	90000	80000	5	1	0		3		1		1	2	0		0		0		1	2	1	2	0		0		0		0		1	2	0
45053.47430555556	1	222	Irene poni	6	1	2	1	1	1	2	6	1	2		1	60000	50000	5	1	0		3		1		1	2	0		0		0		1	1	1	2	0		0		0		0		1	2	0
45053.48055555556	1	223	Daa rose	7	1	3	1	1	1	2	6	1	2		1	100000	100000	5	1	0		3		1		1	2	0		0		0		0		1	2	0		1	2	0		0		1	2	0
45053.49097222222	1	224	Just anthias	5	1	2	1	1	1	2	6	0	2		1	100000	80000	5	1	0		3		1		1	2	0		0		0		1	1	0		0		0		0		0		1	3	0
45053.49791666667	1	225	Annet kiden	6	1	3	1	1	1	2	6	1	2		1	50000	30000	5	1	1	1	3		1		1	2	0		0		0		1	2	0		0		0		0		0		1	3	0
45053.50763888889	1	226	Alexander modi	1	1	4	5	1	0	1	3	0	2		1	0	0	3	2	0		3		1		1	3	0		1	3	0		0		1	2	0		0		0		0		0		0
45053.51944444444	1	227	Baasa alice	4	1	2	1	3	1	1	3	1	2		1	200000	89000	5	1	0		3		1		1	2	0		1	2	0		0		1	2	0		0		0		0		1	2	1	2
45053.39930555555	1	228	Innocent isaac	5	2	2	1	4	1	2	1	1	1	1	1	40000	40000	3	2	1	.5	3		1		0		1	2	1	2	0		1	2	1	1	0		1	2	0		0		1	3	0
45053.41458333333	1	229	Flora Ama	5	1	3	5	3	1	2	3	1	1	1	1	80000	50000	5	2	0		3		1		1	2	0		1	2	1	2	0		1	1	0		1	2	0		0		1	2	0
45053.42569444444	1	230	Betty achayo	7	1	3	1	4	1	2	1	1	1	1	1	30000	30000	3	2	0		3		1		1	3	0		0		0		0		1	1	0		0		0		0		0		0
45053.43611111111	1	231	Gilda Awiziru	7	1	4	1	4	1	3	1	1	1	1	1	20000	20000	3	2	0		3		2		1	2	0		0		0		1	2	1	1	0		0		0		0		0		0
45053.45555555556	1	232	Ropi nyeri	5	1	2	1	4	1	2	3	1	1	1	1	40000	40000	3	2	0		3		1		1	2	0		1	3	0		1	1	1	1	0		0		0		0		0		0
45053.46875	1	233	Abui tomas	1	2	3	4	4	1	1	3	1	1	1	1	25000	20000	3	2	0		3		2		1	2	0		0		0		1	2	1	1	0		0		0		0		0		0
45053.48055555556	1	234	Joyce kaku	10	2	4	1	4	1	2	3	1	1	1	1	60000	40000	3	2	0		3		1		1	2	0		0		0		1	2	1	1	0		0		0		0		1	2	0
45053.48958333334	1	235	Rose Gonya	6	1	3	1	4	0	1	3	1	1	1	1	40000	30000	4	2	0		3		1		1	2	0		0		0		1	1	1	1	0		0		0		0		0		0
45053.49930555555	1	236	Grace gune	6	1	3	5	3	1	2	3	1	1	1	1	20000	10000	5	2	0		3		1		1	2	0		0		0		1	2	0		0		0		0		0		0		0
45053.50902777778	1	237	Brenda angwechi	2	2	2	1	2	1	1	3	1	1	1	1	150000	100000	6	2	1	.5	3		1		1	2	1	2	1	2	0		1	2	1	2	1	2	0		0		0		1	2	0
45053.52152777778	1	238	Mosmilian Tabu	3	2	2	1	1	1	1	1	1	1	1	1	10000	10000	3	2	0		3		1		1	2	0		0		0		1	1	1	1	0		0		0		0		0		0
45053.52847222222	1	239	Jane ajiyo	3	1	2	2	4	1	1	3	1	1	1	1	50000	50000	3	2	0		3		2		1	1	0		0		0		1	1	0		0		0		0		0		0		0
45053.6125	1	240	Muja jane	4	1	2	1	4	1	1	3	1	1	1	1	40000	35000	3	2	0		3		2		1	2	0		0		0		1	1	1	1	0		0		0		0		1	1	0
45053.62291666667	1	241	Oleru zakia	3	1	3	1	4	1	1	3	1	1	1	1	25000	20000	3	2	0		3		1		1	2	0		1	3	0		1	1	1	1	0		0		0		0		1	3	0
45053.625	1	242	Lomoro Peter	3	2	4	1	4	1	1	4	1	1	1	1	30000	25000	3	2	0		3		1		1	2	0		1	3	0		1	1	1	1	0		0		0		0		1	3	0
45053.63888888889	1	243	Ladu bileu	5	2	3	1	4	0	2	4	1	1	1	1	70000	50000	8	2	0		3		2		1	2	0		0		0		1	1	1	1	0		0		0		0		1	3	0
45053.65972222222	1	244	Kiden marry	2	2	3	1	4	0	1	1	1	1	1	1	40000	30000	8	2	0		3		1		1	2	0		0		0		1	2	1	2	0		0		0		0		1	2	0
45053.67430555556	1	245	John Mario	1	2	4	5	1	0	1	1	1	1	1	1	5000	5000	7	2	0		3		2		1	3	0		1	3	0		1	1	0		0		0		0		0		0		0
45053.68611111111	1	246	Gune Christine	1	1	2	4	4	1	1	4	1	1	1	1	40000	30000	3	2	0		3		1		1	3	0		0		0		1	1	0		0		0		0		0		0		0
45053.46041666667	1	247	Cicilia Poni	9	1	3	1	4	0	2	3	1	1	2	2	600000	120000	3	1	1	.5	3		2		1	3	0		1	3	0		1	1	1	1	0		0		0		0		1	3	0
45053.47430555556	1	248	Kamilo Gonda	6	2	3	1	4	0	2	4	1	1	2	1	280000	90000	3	1	1	.3	3		2		1	3	0		1	3	0		1	1	1	1	0		0		0		0		1	3	0
45053.48263888889	1	249	Amule Samuel	3	2	2	1	1	2	1	4	1	1	2	1	400000	50000	5	1	0		3		2		1	3	0		1	3	0		1	1	1	2	1	2	1	2	0		0		1	3	0
45053.49097222222	1	250	Babu Emmanuel	5	2	3	1	4	1	2	3	1	1	2	1	400000	75000	3	1	1	.3	3		2		1	3	0		1	3	0		1	1	1	1	0		0		0		0		1	3	0
45053.50208333333	1	251	Poya Sally	3	1	2	1	3	1	1	5	1	1	1	1	600000	80000	5	1	0		3		2		1	3	0		1	3	0		1	1	0		0		0		0		0		1	3	0
45053.51041666666	1	252	Kenyi Bosco	4	2	2	1	3	1	1	5	1	1	1	1	500000	50000	5	1	0		3		2		1	3	0		1	3	0		1	1	1	2	0		0		0		0		1	3	1	2
45053.65625	1	253	Lodu Stephen	6	2	3	1	4	0	2	4	1	1	1	1	300000	80000	3	1	0		3		2		1	3	0		1	3	1	1	1	1	1	1	0		0		0		0		1	3	0
45053.69583333333	1	254	Tukusa Enoch	4	2	2	1	4	0	1	5	1	1	2	1	250000	60000	3	1	1	.5	3		2		1	3	0		1	3	0		1	1	1	1	0		0		0		0		1	3	0
45053.70486111111	1	255	Ulea Beatrice	5	1	2	2	4	0	2	3	1	1	1	1	150000	60000	4	1	0		3		2		1	3	0		1	3	0		1	1	1	1	0		0		0		0		1	3	0
45053.71597222222	1	256	Ochaki Franko	7	2	3	2	4	0	2	3	1	1	2	1	400000	90000	3	1	1	.5	3		2		1	3	0		1	3	0		1	1	1	1	0		0		0		0		1	3	0
45053.73125	1	257	Ukuni Festo	2	2	2	1	3	1	1	4	1	1	1	1	600000	40000	5	1	0		3		2		1	3	1	2	1	3	0		1	1	1	2	0		0		0		0		1	3	1	2
45053.74861111111	1	258	Sukale Sunday	9	2	3	1	3	0	2	4	1	1	2	2	500000	110000	3	1	1	.5	3		2		1	3	0		1	3	0		1	1	1	1	0		0		0		0		1	3	0
45053.76319444444	1	259	Kotevu Richardson	7	2	3	1	4	0	2	5	1	1	2	1	480000	90000	3	1	1	.5	3		2		1	3	0		1	3	0		1	1	1	1	0		0		0		0		1	3	0
45053.77430555555	1	260	Maneno Zulaika	5	1	3	1	4	0	2	2	1	1	1	1	300000	70000	3	1	1	.5	3		2		1	3	0		1	3	0		1	1	1	1	0		0		0		0		1	3	0
45053.78333333333	1	261	Sabri Thomas	7	2	3	4	3	2	2	3	1	1	1	1	210000	60000	5	1	1	.5	3		2		1	3	0		0		1	1	1	1	0		0		0		0		0		0		1	2
45053.80416666667	1	262	Taban Nelson	8	2	3	1	4	0	2	4	1	1	2	2	350000	100000	3	1	1	.5	3		2		1	2	0		0		0		1	1	0		0		0		0		0		1	3	0
45052.78194444445	1	263	Kojo Alice	6	1	3	2	3	0	2	3	1	1	1	1	200000	100000	5	1	0		3		2		1	3	0		1	3	0		1	1	1	1	0		0		0		0		1	3	0
45053.35069444445	1	264	Gonda Geoffrey	8	2	3	1	4	0	2	3	1	1	2	2	450000	110000	3	1	1	.5	3		2		1	3	0		1	3	0		1	1	0		0		0		0		0		1	3	0
45053.41458333333	1	265	Taban James	7	2	3	1	5	1	2	3	1	1	2	1	600000	100000	1	1	1	.5	3		2		1	3	0		1	3	0		1	1	0		0		0		0		0		1	3	0
45053.42847222222	1	266	Lodiong Wilson	9	2	3	1	4	0	2	4	1	1	1	2	600000	110000	3	1	1	.5	3		2		1	3	0		1	3	0		1	1	1	1	0		0		0		0		1	3	0
45053.43958333333	1	267	Lomeriga Gabriel	8	2	3	1	4	1	2	3	1	1	2	1	400000	100000	3	1	1	.5	3		2		1	3	0		1	3	0		1	1	1	1	0		0		0		0		1	3	0
45053.45	1	268	Meling Sunday	5	1	2	1	4	0	2	3	1	1	2	1	350000	80000	4	1	1	.5	3		2		1	3	0		1	3	0		1	1	1	2	0		0		0		0		1	3	0
45053.40694444445	1	269	Chaplain koma	9	2	4	1	1	1	2	1	1	1	1	1	70000	500000	3	1	1	.5	2		1		1	2	0		1	3	0		1	1	0		0		0		0		0		1	3	0
45053.42430555556	1	270	Celina kojo	7	1	3	1	1	0	2	4	1	1	1	1	200000	180000	3	2	0		2		1		1	2	0		0		0		1	1	0		0		0		0		0		1	3	0
45053.44375	1	271	Ester Juan	13	1	3	2	1	0	3	4	1	1	1	1	130000	150000	3	1	0		2		1		0		1	2	1	3	0		0		1	2	0		0		0		0		1	3	0
45053.45763888889	1	272	Juan viola	15	1	2	1	3	1	3	4	1	2		1	140000	200000	3	1	0		2		1		1	2	1	2	1	3	0		0		1	3	0		0		0		0		1	3	1	2
45053.47083333333	1	273	Kiden Celina	9	1	3	1	1	1	2	4	1	1	1	1	190000	300000	3	1	1	.5	2		1		1	2	0		0		0		1	2	1	1	0		0		0		0		1	3	0
45053.48958333334	1	274	Lopija Franco	10	2	3	1	4	2	2	5	1	1	1	1	100000	100000	3	1	1	.5	3		1		1	2	0		0		0		1	1	0		0		0		0		0		1	3	0
45053.49930555555	1	275	Modi John	7	2	3	1	1	1	2	1	1	1	1	1	40000	40000	8	1	1	.5	2		1		1	2	0		0		1	2	1	1	0		0		0		0		0		1	3	0
45053.5125	1	276	Vudriko Fred	10	2	3	1	3	2	2	1	1	1	1	1	170000	150000	3	1	0		2		1		1	2	0		1	3	0		1	1	0		0		0		0		0		1	3	0
45053.52569444444	1	277	Gune Rose	7	1	2	1	1	1	2	4	1	1	1	1	120000	100000	4	1	0		3		1		1	3	0		1	3	0		0		0		0		0		0		0		1	3	0
45053.53888888889	1	278	Susan Kamala	6	1	2	1	1	2	2	4	1	1	1	1	15000	20000	3	1	1	.5	3		1		1	3	0		1	3	0		0		1	1	0		0		0		0		1	3	0
45053.55138888889	1	279	Kiden Alice	9	1	3	5	1	2	2	4	1	1	1	1	100000	100000	8	1	0		3		1		1	2	0		0		0		1	1	0		0		0		0		0		1	3	0
45053.56111111111	1	280	Moga Victoria	10	1	3	1	1	0	2	4	1	1	1	1	80000	100000	3	1	1	1	3		1		1	2	0		1	3	0		1	1	1	1	0		0		0		0		0		0
45053.57222222222	1	281	Dina Juru Simon	15	1	2	1	4	1	3	4	1	1	1	1	500000	300000	5	1	0		3		1		1	2	0		1	3	0		0		0		0		0		0		0		1	3	0
45053.58194444444	1	282	Ester modong Basu	8	1	2	1	1	1	2	4	1	1	1	1	200000	150000	5	1	1	1	3		1		1	3	0		0		0		1	1	0		0		0		0		0		1	3	0
45053.59513888889	1	283	Joyce Juan John	5	1	3	5	1	1	2	4	1	1	1	1	100000	70000	3	1	1	.5	3		1		1	3	0		0		0		1	1	0		0		0		0		0		1	3	0
45053.60625	1	284	Gune Rose	17	1	3	1	1	0	3	2	1	1	1	1	120000	100000	3	1	0		3		1		1	2	0		0		0		1	1	1	1	0		0		0		0		1	3	0
45054.60902777778	1	285	Margret sigara	9	1	3	1	1	1	2	1	1	1	1	1	25000	30000	8	1	1	1	3		1		1	2	0		0		0		1	1	1	2	0		0		0		0		1	3	0
45054.62083333333	1	286	Josephine yawa	9	1	4	1	1	2	2	4	1	1	1	1	270000	250000	5	1	0		3		1		1	2	0		1	3	0		0		0		0		0		0		0		1	3	0
45054.63125	1	287	Mary tumalu	8	1	3	1	1	1	2	4	1	1	1	1	200000	192000	5	1	0		3		1		1	3	0		0		0		1	1	0		0		0		0		0		1	3	0
45054.63958333333	1	288	Mary jomburu	13	1	3	1	1	1	3	4	1	1	1	1	40000	40000	8	1	1	.5	3		1		1	3	0		1	2	0		1	1	1	2	0		0		0		0		1	3	1	2
45054.61180555556	1	289	Lasu	3	1	3	2	1	0	1	4	1	2		1	35000	33000	4	1	0		1		1		1	3	0		1	2	0		1	1	0		0		0		0		0		1	3	0
45054.62291666667	1	290	Grace Poni	3	2	3	1	1	1	1	5	0	2		1	15000	12000	3	1	0		2		1		1	2	1	2	1	3	0		1	1	0		0		1	2	0		0		1	2	0
45054.64097222222	1	291	Isaac	2	2	2	4	3	2	1	3	1	2		1	200000	100000	7	2	0		2		1		1	2	0		0		0		0		0		0		0		1	2	0		1	2	1	2
45054.66527777778	1	292	Mike okwera	2	2	4	2	1	1	1	2	0	2		1	45000	40000	3	2	0		1		1		1	3	0		0		1	2	0		0		0		1	2	0		0		1	2	0
45054.38611111111	1	293	Wani james	3	2	3	1	4	1	1	3	1	1	1	1	30000	20000	3	2	0		3		2		1	2	0		1	2	0		1	1	1	1	0		0		0		0		1	2	0
45054.39861111111	1	294	Jogh mogga	2	2	3	1	4	1	1	1	1	1	1	1	20000	15000	3	2	0		3		2		1	2	0		0		0		1	1	1	1	0		0		0		0		1	2	0
45054.42222222222	1	295	Regina ichike	4	1	4	5	4	0	1	1	1	1	1	1	20000	15000	3	2	0		3		2		1	2	0		0		0		1	1	1	1	0		0		0		0		0		0
45054.45138888889	1	296	Leki Michael	3	2	3	1	4	1	1	1	1	1	1	1	40000	35000	3	2	0		3		2		1	2	0		1	2	0		1	1	1	1	0		0		0		0		1	2	0
45054.48680555556	1	297	Marry Julius	2	1	4	5	4	0	1	3	0	1	1	1	20000	15000	3	2	0		3		1		1	2	0		0		0		1	1	1	1	0		0		0		0		0		0
45054.0125	1	298	Atoo Latoro	1	1	2	2	1	1	1	1	0	1	1	1	40000	25000	7	2	0		3		2		1	2	0		0		0		1	1	1	1	0		0		0		0		1	3	0
45054.52430555555	1	299	Kwaje Richard	5	2	2	1	4	1	2	1	1	1	1	1	80000	60000	3	2	0		3		2		1	2	0		1	2	0		1	1	1	1	0		0		0		0		0		0
45054.54513888889	1	300	Senya Juliet	3	1	3	1	4	1	1	3	1	1	1	1	50000	40000	3	2	0		3		2		1	2	0		0		0		1	1	1	1	0		0		0		0		1	2	0
45055.92430555556	1	301	Juan Betty	1	1	3	5	1	0	1	1	1	1	1	1	1	50000	1	1	0		1		1		1	1	1	1	1	3	0		1	2	0		0		0		0		0		1	3	1	2
45055.64861111111	1	302	Atan Salima	4	1	2	1	4	0	1	2	1	1	1	1	130000	100000	3	1	1	.3	1		1		1	3	0		1	2	0		0		0		0		1	2	0		0		1	3	1	3
45055.4625	1	303	Mariam sarah	2	1	2	2	1	1	1	2	1	1	1	1	80000	60000	3	1	0		3		1		1	3	0		1	3	0		0		0		0		0		0		0		1	3	0
45055.89305555556	1	304	Juru Esther	2	1	3	5	1	0	1	1	1	2		1	30000	30000	1	1	0		1		1		1	1	1	1	1	3	0		1	2	0		0		0		0		0		1	3	1	2
45057.72569444445	1	305	Uh	3	1	3	1	2	0	1	1	1	1	1	1	50000	30000	8	1	1	1	1		1		0		0		1	3	0		1	3	0		0		0		0		0		0		1	2
45058.58472222222	1	306	Irima mansur	2	2	2	1	1	0	1	2	1	1	1	1	40000	30000	8	2	0		1		1		0		0		1	2	0		1	2	0		0		1	2	0		0		0		0
45058.59236111111	1	307	Angelo loguli	4	2	4	1	1	1	1	3	0	2		1	80000	75000	5	1	1	1	2		2		1	3	0		1	3	0		0		0		0		0		0		0		1	3	0
45058.61180555556	1	308	Kabang rose	3	1	2	1	5	1	1	6	1	2		1	45000	40000	8	1	0		1		2		1	2	0		1	3	0		0		0		0		0		0		0		1	3	0
45058.62430555555	1	309	Scovia kiden	2	2	2	1	5	0	1	6	0	2		1	0	0	1	2	0		3		2		1	3	0		1	3	0		0		0		0		0		0		0		1	3	0
45058.63194444445	1	310	Jogo Lillian	3	1	2	1	5	1	1	1	1	1	1	1	0	0	1	2	0		3		2		1	3	0		1	3	0		0		0		0		0		0		0		1	3	0
45058.6375	1	311	Yeno Charles	5	2	3	1	2	2	2	1	0	2		1	400000	400000	6	1	1	.5	3		2		1	3	1	3	1	3	0		1	1	0		0		0		0		0		0		0
45058.64652777778	1	312	Kenyi martine	6	2	3	1	1	0	2	3	0	2		1	0	0	4	2	0		3		2		1	3	0		1	3	0		1	3	0		0		0		0		0		1	3	0
45058.65416666667	1	313	Kakiye jeska	3	1	3	2	1	0	1	3	0	2		1	0	0	7	2	0		3		2		1	3	0		1	3	0		1	3	0		0		0		0		0		0		0
45058.65902777778	1	314	Viola modong	3	1	2	1	1	0	1	6	0	2		1	0	0	7	1	0		3		2		1	3	0		1	3	0		1	3	0		0		0		0		0		1	3	0
45058.66527777778	1	315	Modong Joyce jibi	0	1	4	4	1	0	1	6	0	2		1	0	0	7	2	0		3		2		1	3	0		1	3	0		1	3	0		0		0		0		0		1	3	0
45058.66944444444	1	316	Puru mary	3	1	3	1	1	0	1	3	0	2		1	0	0	7	1	0		3		1		1	3	0		1	3	0		1	3	0		0		0		0		0		1	3	0
[truncated: 10 more columns]
